# Supplementary material for: miR-126 promotes M1 to M2 macrophage phenotype switching via VEGFA and KLF4
Source: PeerJ. 2023 Mar 31;11:e15180. doi: 10.7717/peerj.15180 (PMC10069419; doi:10.7717/peerj.15180)
Supplement: Supplemental Information 1 [file peerj-11-15180-s001.zip]

Archive with 54 entries (50 files):
- Figure5  full-length uncropped blots /
- Figure5  full-length uncropped blots /.DS_Store
- __MACOSX/Figure5  full-length uncropped blots /._.DS_Store
- Figure5  full-length uncropped blots /2021-10-16b-actin-contrast_1.png
- __MACOSX/Figure5  full-length uncropped blots /._2021-10-16b-actin-contrast_1.png
- Figure5  full-length uncropped blots /2021-10-30sxy-vegfa.png
- __MACOSX/Figure5  full-length uncropped blots /._2021-10-30sxy-vegfa.png
- Figure5  full-length uncropped blots /2021-10-15KLF4-contrast_1.png
- __MACOSX/Figure5  full-length uncropped blots /._2021-10-15KLF4-contrast_1.png
- Figure5  full-length uncropped blots /2021-10-16b-actin-contrast_8.png
- __MACOSX/Figure5  full-length uncropped blots /._2021-10-16b-actin-contrast_8.png
- Figure5  full-length uncropped blots /2021-10-31Sxy-bactin.fcz
- __MACOSX/Figure5  full-length uncropped blots /._2021-10-31Sxy-bactin.fcz
- Figure5  full-length uncropped blots /2021-10-15KLF4-contrast_8.png
- __MACOSX/Figure5  full-length uncropped blots /._2021-10-15KLF4-contrast_8.png
- Figure5  full-length uncropped blots /2021-10-31Sxy-bactin.png
- __MACOSX/Figure5  full-length uncropped blots /._2021-10-31Sxy-bactin.png
- Figure5  full-length uncropped blots /WB.pdf
- __MACOSX/Figure5  full-length uncropped blots /._WB.pdf
- Replicates/
- Replicates/.DS_Store
- __MACOSX/Replicates/._.DS_Store
- Replicates/KLF4+b-actin/
- Replicates/VEGFA+b-actin/
- Replicates/KLF4+b-actin/2021-10-17b-actin-2.png
- __MACOSX/Replicates/KLF4+b-actin/._2021-10-17b-actin-2.png
- Replicates/KLF4+b-actin/2021-10-17KLF4-3.png
- __MACOSX/Replicates/KLF4+b-actin/._2021-10-17KLF4-3.png
- Replicates/KLF4+b-actin/2021-10-16b-actin-1.png
- __MACOSX/Replicates/KLF4+b-actin/._2021-10-16b-actin-1.png
- Replicates/KLF4+b-actin/2021-10-16KLF4-2.png
- __MACOSX/Replicates/KLF4+b-actin/._2021-10-16KLF4-2.png
- Replicates/KLF4+b-actin/2021-10-15KLF4-1.png
- __MACOSX/Replicates/KLF4+b-actin/._2021-10-15KLF4-1.png
- Replicates/KLF4+b-actin/2021-10-18bactin-3.png
- __MACOSX/Replicates/KLF4+b-actin/._2021-10-18bactin-3.png
- Replicates/VEGFA+b-actin/.DS_Store
- __MACOSX/Replicates/VEGFA+b-actin/._.DS_Store
- Replicates/VEGFA+b-actin/2021-10-30VEGFA-1.png
- __MACOSX/Replicates/VEGFA+b-actin/._2021-10-30VEGFA-1.png
- Replicates/VEGFA+b-actin/2021-11-02b-actin-3.png
- __MACOSX/Replicates/VEGFA+b-actin/._2021-11-02b-actin-3.png
- Replicates/VEGFA+b-actin/2021-11-01VEGFA-3.png
- __MACOSX/Replicates/VEGFA+b-actin/._2021-11-01VEGFA-3.png
- Replicates/VEGFA+b-actin/2021-11-03b-actin-4.png
- __MACOSX/Replicates/VEGFA+b-actin/._2021-11-03b-actin-4.png
- Replicates/VEGFA+b-actin/2021-11-01b-actin-2.png
- __MACOSX/Replicates/VEGFA+b-actin/._2021-11-01b-actin-2.png
- Replicates/VEGFA+b-actin/2021-11-02VEGFA-4.png
- __MACOSX/Replicates/VEGFA+b-actin/._2021-11-02VEGFA-4.png
- Replicates/VEGFA+b-actin/2021-10-31b-actin-1.png
- __MACOSX/Replicates/VEGFA+b-actin/._2021-10-31b-actin-1.png
- Replicates/VEGFA+b-actin/2021-10-31VEGFA-2.png
- __MACOSX/Replicates/VEGFA+b-actin/._2021-10-31VEGFA-2.png
