# Supplementary material for: miR-126 promotes M1 to M2 macrophage phenotype switching via VEGFA and KLF4
Source: PeerJ. 2023 Mar 31;11:e15180. doi: 10.7717/peerj.15180 (PMC10069419; doi:10.7717/peerj.15180)
Supplement: Supplemental Information 2 [file peerj-11-15180-s002.zip]

Archive with 76 entries (75 files):
- Figure7  full-length uncropped blots and replicates/
- Figure7  full-length uncropped blots and replicates/Actin-A.tif
- __MACOSX/Figure7  full-length uncropped blots and replicates/._Actin-A.tif
- Figure7  full-length uncropped blots and replicates/._Actin-A.tif
- Figure7  full-length uncropped blots and replicates/p-c-jun-A.tif
- __MACOSX/Figure7  full-length uncropped blots and replicates/._p-c-jun-A.tif
- Figure7  full-length uncropped blots and replicates/._p-c-jun-A.tif
- Figure7  full-length uncropped blots and replicates/p-c-jun-C.tif
- __MACOSX/Figure7  full-length uncropped blots and replicates/._p-c-jun-C.tif
- Figure7  full-length uncropped blots and replicates/._p-c-jun-C.tif
- Figure7  full-length uncropped blots and replicates/Actin-B.tif
- __MACOSX/Figure7  full-length uncropped blots and replicates/._Actin-B.tif
- Figure7  full-length uncropped blots and replicates/._Actin-B.tif
- Figure7  full-length uncropped blots and replicates/p-c-jun-B.tif
- __MACOSX/Figure7  full-length uncropped blots and replicates/._p-c-jun-B.tif
- Figure7  full-length uncropped blots and replicates/._p-c-jun-B.tif
- Figure7  full-length uncropped blots and replicates/p-c-jun-D.tif
- __MACOSX/Figure7  full-length uncropped blots and replicates/._p-c-jun-D.tif
- Figure7  full-length uncropped blots and replicates/._p-c-jun-D.tif
- Figure7  full-length uncropped blots and replicates/c-jun-D.tif
- __MACOSX/Figure7  full-length uncropped blots and replicates/._c-jun-D.tif
- Figure7  full-length uncropped blots and replicates/._c-jun-D.tif
- Figure7  full-length uncropped blots and replicates/KLF4-A.tif
- __MACOSX/Figure7  full-length uncropped blots and replicates/._KLF4-A.tif
- Figure7  full-length uncropped blots and replicates/._KLF4-A.tif
- Figure7  full-length uncropped blots and replicates/KLF4-C.tif
- __MACOSX/Figure7  full-length uncropped blots and replicates/._KLF4-C.tif
- Figure7  full-length uncropped blots and replicates/._KLF4-C.tif
- Figure7  full-length uncropped blots and replicates/KLF4-B.tif
- __MACOSX/Figure7  full-length uncropped blots and replicates/._KLF4-B.tif
- Figure7  full-length uncropped blots and replicates/._KLF4-B.tif
- Figure7  full-length uncropped blots and replicates/c-jun-B.tif
- __MACOSX/Figure7  full-length uncropped blots and replicates/._c-jun-B.tif
- Figure7  full-length uncropped blots and replicates/._c-jun-B.tif
- Figure7  full-length uncropped blots and replicates/c-jun-C.tif
- __MACOSX/Figure7  full-length uncropped blots and replicates/._c-jun-C.tif
- Figure7  full-length uncropped blots and replicates/._c-jun-C.tif
- Figure7  full-length uncropped blots and replicates/c-jun-A.tif
- __MACOSX/Figure7  full-length uncropped blots and replicates/._c-jun-A.tif
- Figure7  full-length uncropped blots and replicates/._c-jun-A.tif
- Figure7  full-length uncropped blots and replicates/KLF4-D.tif
- __MACOSX/Figure7  full-length uncropped blots and replicates/._KLF4-D.tif
- Figure7  full-length uncropped blots and replicates/._KLF4-D.tif
- Figure7  full-length uncropped blots and replicates/c-fos-A.tif
- __MACOSX/Figure7  full-length uncropped blots and replicates/._c-fos-A.tif
- Figure7  full-length uncropped blots and replicates/._c-fos-A.tif
- Figure7  full-length uncropped blots and replicates/c-fos-B.tif
- __MACOSX/Figure7  full-length uncropped blots and replicates/._c-fos-B.tif
- Figure7  full-length uncropped blots and replicates/._c-fos-B.tif
- Figure7  full-length uncropped blots and replicates/Actin-EF.tif
- __MACOSX/Figure7  full-length uncropped blots and replicates/._Actin-EF.tif
- Figure7  full-length uncropped blots and replicates/._Actin-EF.tif
- Figure7  full-length uncropped blots and replicates/c-fos-C.tif
- __MACOSX/Figure7  full-length uncropped blots and replicates/._c-fos-C.tif
- Figure7  full-length uncropped blots and replicates/._c-fos-C.tif
- Figure7  full-length uncropped blots and replicates/c-fos-D.tif
- __MACOSX/Figure7  full-length uncropped blots and replicates/._c-fos-D.tif
- Figure7  full-length uncropped blots and replicates/._c-fos-D.tif
- Figure7  full-length uncropped blots and replicates/Actin-GH.tif
- __MACOSX/Figure7  full-length uncropped blots and replicates/._Actin-GH.tif
- Figure7  full-length uncropped blots and replicates/._Actin-GH.tif
- Figure7  full-length uncropped blots and replicates/VEGF-D.tif
- __MACOSX/Figure7  full-length uncropped blots and replicates/._VEGF-D.tif
- Figure7  full-length uncropped blots and replicates/._VEGF-D.tif
- Figure7  full-length uncropped blots and replicates/Actin-CD.tif
- __MACOSX/Figure7  full-length uncropped blots and replicates/._Actin-CD.tif
- Figure7  full-length uncropped blots and replicates/._Actin-CD.tif
- Figure7  full-length uncropped blots and replicates/VEGF-A.tif
- __MACOSX/Figure7  full-length uncropped blots and replicates/._VEGF-A.tif
- Figure7  full-length uncropped blots and replicates/._VEGF-A.tif
- Figure7  full-length uncropped blots and replicates/VEGF-B.tif
- __MACOSX/Figure7  full-length uncropped blots and replicates/._VEGF-B.tif
- Figure7  full-length uncropped blots and replicates/._VEGF-B.tif
- Figure7  full-length uncropped blots and replicates/VEGF-C.tif
- __MACOSX/Figure7  full-length uncropped blots and replicates/._VEGF-C.tif
- Figure7  full-length uncropped blots and replicates/._VEGF-C.tif
